# Supplementary material for: Transformation diffusion reconstruction of three-dimensional histology volumes from two-dimensional image stacks
Source: Med Image Anal. 2017 May;38:184–204. doi: 10.1016/j.media.2017.03.004 (PMC5408912; doi:10.1016/j.media.2017.03.004)
Supplement: Supplementary Data S1 — Supplementary Raw Research Data. This is open data under the CC BY license http://creativecommons.org/licenses/by/4.0/ [file mmc1.zip]

Archive with 2 entries (2 files):
- fig8a-errtot_Q53_h2bf_bsp_combo_HistologySiriusRed.csv
- fig8a-errtot_Q53_h2h_bsp_combo_HistologySiriusRed.csv
