# Supplementary material for: Transformation diffusion reconstruction of three-dimensional histology volumes from two-dimensional image stacks
Source: Med Image Anal. 2017 May;38:184–204. doi: 10.1016/j.media.2017.03.004 (PMC5408912; doi:10.1016/j.media.2017.03.004)
Supplement: Supplementary Data S1 — Supplementary Raw Research Data. This is open data under the CC BY license http://creativecommons.org/licenses/by/4.0/ [file mmc1.zip › fig8a-errtot_Q53_h2bf_bsp_combo_HistologySiriusRed.csv]

Number of stack sweeps	95% landmark distance error (mm) (Reg. only)	95% landmark distance error (mm) (ATDR)	Median landmark distance error (mm) (Reg. only)	Median landmark distance error (mm) (ATDR)
0	0.7483	0.7483	0.3844	0.3844
1	0.7523	0.7527	0.3804	0.3842
2	0.7456	0.7447	0.3807	0.3854
3	0.7454	0.7524	0.3805	0.3838
4	0.7379	0.7475	0.3833	0.3838
5	0.7487	0.7497	0.3823	0.3827
6	0.7427	0.7476	0.384	0.3808
7	0.7434	0.7485	0.3843	0.3841
8	0.7398	0.7447	0.3833	0.3817
9	0.7429	0.7457	0.384	0.3836
10	0.7396	0.7445	0.3834	0.3851
11	0.742	0.7457	0.3843	0.3878
12	0.7395	0.7462	0.3833	0.3876
13	0.7411	0.7448	0.3833	0.3878
14	0.7394	0.7567	0.3832	0.388
15	0.7397	0.7676	0.3823	0.388
16	0.7388	0.7658	0.3814	0.3882
17	0.7396	0.7681	0.3814	0.3851
18	0.7397	0.7637	0.3825	0.3843
19	0.74	0.7677	0.3821	0.3837
20	0.7401	0.7637	0.3825	0.3822
21	0.7402	0.7675	0.3816	0.3837
22	0.7403	0.7616	0.3811	0.3788
23	0.7406	0.763	0.3804	0.3798
24		0.7596		0.3791
25	0.7413	0.7527	0.3803	0.3768
26		0.7509		0.3768
27	0.7414	0.7492	0.3796	0.3768
29	0.7421		0.3796
31	0.7427		0.3799
33	0.7416		0.3799
35	0.7417		0.3808
37	0.7417		0.38
39	0.7408		0.3806
41	0.7409		0.3811
43	0.7409		0.3808
50	0.7401		0.3809
60	0.7394		0.3813
70	0.7414		0.3799
80	0.7447		0.3821
90	0.7492		0.3821
100	0.7554		0.3841
200	0.7632		0.3895
300	0.7739		0.3943
400	0.7814		0.3942
500	0.7805		0.3881
