# Supplementary material for: Transformation diffusion reconstruction of three-dimensional histology volumes from two-dimensional image stacks
Source: Med Image Anal. 2017 May;38:184–204. doi: 10.1016/j.media.2017.03.004 (PMC5408912; doi:10.1016/j.media.2017.03.004)
Supplement: Supplementary Data S1 — Supplementary Raw Research Data. This is open data under the CC BY license http://creativecommons.org/licenses/by/4.0/ [file mmc1.zip › fig8a-errtot_Q53_h2h_bsp_combo_HistologySiriusRed.csv]

Number of stack sweeps	95% landmark distance error (mm) (Reg. only)	95% landmark distance error (mm) (ATDR)	Median landmark distance error (mm) (Reg. only)	Median landmark distance error (mm) (ATDR)
0	0.2586	0.2586	0.0605	0.0605
1	0.1714	0.1732	0.0459	0.0448
2	0.1797	0.1625	0.0431	0.0411
3	0.1611	0.1461	0.0371	0.0355
4	0.1698	0.1408	0.0389	0.0366
5	0.1655	0.1351	0.0338	0.031
6	0.1687	0.133	0.0365	0.0336
7	0.1701	0.1338	0.033	0.0303
8	0.1679	0.138	0.0346	0.032
9	0.1683	0.1328	0.0323	0.0298
10	0.1682	0.1337	0.0335	0.0306
11	0.1681	0.1322	0.0316	0.03
12	0.1654	0.1325	0.0325	0.03
13	0.1673	0.1298	0.0317	0.0289
14	0.166	0.1306	0.032	0.0298
15	0.1672	0.1318	0.0315	0.0285
16	0.1664	0.1292	0.0316	0.0296
17	0.1675	0.1279	0.0314	0.0285
18	0.1672	0.1276	0.0313	0.0292
19	0.1677	0.1265	0.0311	0.0285
20	0.1674	0.129	0.031	0.0292
21	0.1682	0.1273	0.0308	0.0284
22	0.1678	0.129	0.0309	0.0288
23	0.1681	0.1285	0.0308	0.0282
24		0.13		0.0284
25	0.1675	0.1313	0.0307	0.0279
26		0.1307		0.0287
27	0.1675	0.1306	0.0308	0.028
29	0.1677		0.0307
31	0.1681		0.0307
33	0.1679		0.0305
35	0.1683		0.0303
37	0.1672		0.0304
39	0.1669		0.0302
41	0.1662		0.03
43	0.1661		0.0301
50	0.1647		0.0298
60	0.1646		0.0296
70	0.1646		0.03
80	0.1645		0.03
90	0.164		0.0298
100	0.1642		0.0299
200	0.1624		0.0292
300	0.1634		0.029
400	0.1649		0.0286
500	0.1653		0.0284
