# Supplementary material for: Transformation diffusion reconstruction of three-dimensional histology volumes from two-dimensional image stacks
Source: Med Image Anal. 2017 May;38:184–204. doi: 10.1016/j.media.2017.03.004 (PMC5408912; doi:10.1016/j.media.2017.03.004)
Supplement: Supplementary Data S2 — Supplementary Raw Research Data. This is open data under the CC BY license http://creativecommons.org/licenses/by/4.0/ [file mmc2.zip]

Archive with 6 entries (6 files):
- fig10a-kernel-spatial-alpha-m-10.csv
- fig10b-kernel-spatial-alpha-m-40.csv
- fig10c-kernel-spatial-alpha-m-80.csv
- fig10d-kernel-freq-alpha-m-10.csv
- fig10e-kernel-freq-alpha-m-40.csv
- fig10f-kernel-freq-alpha-m-80.csv
