# Supplementary material for: Transformation diffusion reconstruction of three-dimensional histology volumes from two-dimensional image stacks
Source: Med Image Anal. 2017 May;38:184–204. doi: 10.1016/j.media.2017.03.004 (PMC5408912; doi:10.1016/j.media.2017.03.004)
Supplement: Supplementary Data S2 — Supplementary Raw Research Data. This is open data under the CC BY license http://creativecommons.org/licenses/by/4.0/ [file mmc2.zip › fig10a-kernel-spatial-alpha-m-10.csv]

Relative slice index	Ψ(α = 0.50)	Ψ(α = 0.49)	Ψ(α = 0.45)
-1.100E01	4.883E-04	3.910E-04	1.532E-04
-1.000E01	0.000E00	1.755E-04	3.746E-04
-9.000E00	5.371E-03	4.337E-03	2.102E-03
-8.000E00	0.000E00	1.760E-03	4.023E-03
-7.000E00	2.686E-02	2.183E-02	1.230E-02
-6.000E00	0.000E00	7.935E-03	1.911E-02
-5.000E00	8.057E-02	6.580E-02	4.114E-02
-4.000E00	0.000E00	2.119E-02	5.295E-02
-3.000E00	1.611E-01	1.320E-01	8.816E-02
-2.000E00	0.000E00	3.711E-02	9.478E-02
-1.000E00	2.256E-01	1.852E-01	1.276E-01
0.000E00	0.000E00	4.454E-02	1.146E-01
1.000E00	2.256E-01	1.852E-01	1.276E-01
2.000E00	0.000E00	3.711E-02	9.478E-02
3.000E00	1.611E-01	1.320E-01	8.816E-02
4.000E00	0.000E00	2.119E-02	5.295E-02
5.000E00	8.057E-02	6.580E-02	4.114E-02
6.000E00	0.000E00	7.935E-03	1.911E-02
7.000E00	2.686E-02	2.183E-02	1.230E-02
8.000E00	0.000E00	1.760E-03	4.023E-03
9.000E00	5.371E-03	4.337E-03	2.102E-03
1.000E01	0.000E00	1.755E-04	3.746E-04
1.100E01	4.883E-04	3.910E-04	1.532E-04
