# Supplementary material for: Transformation diffusion reconstruction of three-dimensional histology volumes from two-dimensional image stacks
Source: Med Image Anal. 2017 May;38:184–204. doi: 10.1016/j.media.2017.03.004 (PMC5408912; doi:10.1016/j.media.2017.03.004)
Supplement: Supplementary Data S2 — Supplementary Raw Research Data. This is open data under the CC BY license http://creativecommons.org/licenses/by/4.0/ [file mmc2.zip › fig10b-kernel-spatial-alpha-m-40.csv]

Relative slice index	Ψ(α = 0.50)	Ψ(α = 0.49)	Ψ(α = 0.45)
-4.100E01	4.547E-13	1.986E-13	6.049E-15
-4.000E01	0.000E00	3.324E-13	5.512E-14
-3.900E01	1.864E-11	8.415E-12	4.930E-13
-3.800E01	0.000E00	1.344E-11	2.912E-12
-3.700E01	3.729E-10	1.735E-10	1.601E-11
-3.600E01	0.000E00	2.648E-10	7.234E-11
-3.500E01	4.848E-09	2.321E-09	3.046E-10
-3.400E01	0.000E00	3.386E-09	1.134E-09
-3.300E01	4.605E-08	2.263E-08	3.964E-09
-3.200E01	0.000E00	3.160E-08	1.268E-08
-3.100E01	3.408E-07	1.716E-07	3.835E-08
-3.000E01	0.000E00	2.295E-07	1.082E-07
-2.900E01	2.045E-06	1.053E-06	2.902E-07
-2.800E01	0.000E00	1.349E-06	7.347E-07
-2.700E01	1.022E-05	5.375E-06	1.778E-06
-2.600E01	0.000E00	6.601E-06	4.091E-06
-2.500E01	4.345E-05	2.328E-05	9.032E-06
-2.400E01	0.000E00	2.741E-05	1.907E-05
-2.300E01	1.593E-04	8.686E-05	3.877E-05
-2.200E01	0.000E00	9.807E-05	7.568E-05
-2.100E01	5.098E-04	2.824E-04	1.426E-04
-2.000E01	0.000E00	3.057E-04	2.587E-04
-1.900E01	1.437E-03	8.071E-04	4.540E-04
-1.800E01	0.000E00	8.381E-04	7.695E-04
-1.700E01	3.592E-03	2.043E-03	1.263E-03
-1.600E01	0.000E00	2.035E-03	2.007E-03
-1.500E01	8.013E-03	4.610E-03	3.093E-03
-1.400E01	0.000E00	4.400E-03	4.619E-03
-1.300E01	1.603E-02	9.309E-03	6.699E-03
-1.200E01	0.000E00	8.515E-03	9.427E-03
-1.100E01	2.885E-02	1.689E-02	1.290E-02
-1.000E01	0.000E00	1.480E-02	1.713E-02
-9.000E00	4.687E-02	2.764E-02	2.214E-02
-8.000E00	0.000E00	2.318E-02	2.782E-02
-7.000E00	6.893E-02	4.087E-02	3.402E-02
-6.000E00	0.000E00	3.279E-02	4.046E-02
-5.000E00	9.191E-02	5.472E-02	4.686E-02
-4.000E00	0.000E00	4.196E-02	5.281E-02
-3.000E00	1.113E-01	6.642E-02	5.796E-02
-2.000E00	0.000E00	4.862E-02	6.192E-02
-1.000E00	1.224E-01	7.316E-02	6.444E-02
0.000E00	0.000E00	5.106E-02	6.529E-02
1.000E00	1.224E-01	7.316E-02	6.444E-02
2.000E00	0.000E00	4.862E-02	6.192E-02
3.000E00	1.113E-01	6.642E-02	5.796E-02
4.000E00	0.000E00	4.196E-02	5.281E-02
5.000E00	9.191E-02	5.472E-02	4.686E-02
6.000E00	0.000E00	3.279E-02	4.046E-02
7.000E00	6.893E-02	4.087E-02	3.402E-02
8.000E00	0.000E00	2.318E-02	2.782E-02
9.000E00	4.687E-02	2.764E-02	2.214E-02
1.000E01	0.000E00	1.480E-02	1.713E-02
1.100E01	2.885E-02	1.689E-02	1.290E-02
1.200E01	0.000E00	8.515E-03	9.427E-03
1.300E01	1.603E-02	9.309E-03	6.699E-03
1.400E01	0.000E00	4.400E-03	4.619E-03
1.500E01	8.013E-03	4.610E-03	3.093E-03
1.600E01	0.000E00	2.035E-03	2.007E-03
1.700E01	3.592E-03	2.043E-03	1.263E-03
1.800E01	0.000E00	8.381E-04	7.695E-04
1.900E01	1.437E-03	8.071E-04	4.540E-04
2.000E01	0.000E00	3.057E-04	2.587E-04
2.100E01	5.098E-04	2.824E-04	1.426E-04
2.200E01	0.000E00	9.807E-05	7.568E-05
2.300E01	1.593E-04	8.686E-05	3.877E-05
2.400E01	0.000E00	2.741E-05	1.907E-05
2.500E01	4.345E-05	2.328E-05	9.032E-06
2.600E01	0.000E00	6.601E-06	4.091E-06
2.700E01	1.022E-05	5.375E-06	1.778E-06
2.800E01	0.000E00	1.349E-06	7.347E-07
2.900E01	2.045E-06	1.053E-06	2.902E-07
3.000E01	0.000E00	2.295E-07	1.082E-07
3.100E01	3.408E-07	1.716E-07	3.835E-08
3.200E01	0.000E00	3.160E-08	1.268E-08
3.300E01	4.605E-08	2.263E-08	3.964E-09
3.400E01	0.000E00	3.386E-09	1.134E-09
3.500E01	4.848E-09	2.321E-09	3.046E-10
3.600E01	0.000E00	2.648E-10	7.234E-11
3.700E01	3.729E-10	1.735E-10	1.601E-11
3.800E01	0.000E00	1.344E-11	2.912E-12
3.900E01	1.864E-11	8.415E-12	4.930E-13
4.000E01	0.000E00	3.324E-13	5.512E-14
4.100E01	4.547E-13	1.986E-13	6.049E-15
