# Supplementary material for: Transformation diffusion reconstruction of three-dimensional histology volumes from two-dimensional image stacks
Source: Med Image Anal. 2017 May;38:184–204. doi: 10.1016/j.media.2017.03.004 (PMC5408912; doi:10.1016/j.media.2017.03.004)
Supplement: Supplementary Data S2 — Supplementary Raw Research Data. This is open data under the CC BY license http://creativecommons.org/licenses/by/4.0/ [file mmc2.zip › fig10c-kernel-spatial-alpha-m-80.csv]

Relative slice index	Ψ(α = 0.50)	Ψ(α = 0.49)	Ψ(α = 0.45)
-8.100E01	4.136E-25	8.052E-26	8.132E-29
-8.000E01	0.000E00	2.662E-25	1.464E-27
-7.900E01	3.350E-23	6.956E-24	1.960E-26
-7.800E01	0.000E00	2.176E-23	1.932E-25
-7.700E01	1.340E-21	2.956E-22	1.621E-24
-7.600E01	0.000E00	8.778E-22	1.169E-23
-7.500E01	3.529E-20	8.237E-21	7.561E-23
-7.400E01	0.000E00	2.329E-20	4.423E-22
-7.300E01	6.881E-19	1.694E-19	2.384E-21
-7.200E01	0.000E00	4.572E-19	1.191E-20
-7.100E01	1.060E-17	2.743E-18	5.577E-20
-7.000E01	0.000E00	7.082E-18	2.457E-19
-6.900E01	1.342E-16	3.644E-17	1.025E-18
-6.800E01	0.000E00	9.016E-17	4.063E-18
-6.700E01	1.438E-15	4.083E-16	1.537E-17
-6.600E01	0.000E00	9.700E-16	5.561E-17
-6.500E01	1.330E-14	3.940E-15	1.931E-16
-6.400E01	0.000E00	9.002E-15	6.450E-16
-6.300E01	1.079E-13	3.326E-14	2.076E-15
-6.200E01	0.000E00	7.320E-14	6.452E-15
-6.100E01	7.769E-13	2.488E-13	1.939E-14
-6.000E01	0.000E00	5.280E-13	5.645E-14
-5.900E01	5.014E-12	1.664E-12	1.594E-13
-5.800E01	0.000E00	3.411E-12	4.369E-13
-5.700E01	2.925E-11	1.005E-11	1.164E-12
-5.600E01	0.000E00	1.990E-11	3.019E-12
-5.500E01	1.553E-10	5.507E-11	7.625E-12
-5.400E01	0.000E00	1.056E-10	1.877E-11
-5.300E01	7.541E-10	2.758E-10	4.508E-11
-5.200E01	0.000E00	5.119E-10	1.057E-10
-5.100E01	3.368E-09	1.268E-09	2.421E-10
-5.000E01	0.000E00	2.282E-09	5.420E-10
-4.900E01	1.389E-08	5.376E-09	1.187E-09
-4.800E01	0.000E00	9.383E-09	2.543E-09
-4.700E01	5.312E-08	2.110E-08	5.335E-09
-4.600E01	0.000E00	3.574E-08	1.096E-08
-4.500E01	1.889E-07	7.687E-08	2.208E-08
-4.400E01	0.000E00	1.265E-07	4.360E-08
-4.300E01	6.263E-07	2.609E-07	8.444E-08
-4.200E01	0.000E00	4.171E-07	1.604E-07
-4.100E01	1.942E-06	8.266E-07	2.992E-07
-4.000E01	0.000E00	1.285E-06	5.478E-07
-3.900E01	5.640E-06	2.451E-06	9.851E-07
-3.800E01	0.000E00	3.707E-06	1.740E-06
-3.700E01	1.538E-05	6.815E-06	3.021E-06
-3.600E01	0.000E00	1.003E-05	5.154E-06
-3.500E01	3.946E-05	1.780E-05	8.645E-06
-3.400E01	0.000E00	2.551E-05	1.426E-05
-3.300E01	9.535E-05	4.376E-05	2.314E-05
-3.200E01	0.000E00	6.108E-05	3.693E-05
-3.100E01	2.174E-04	1.014E-04	5.800E-05
-3.000E01	0.000E00	1.379E-04	8.966E-05
-2.900E01	4.683E-04	2.216E-04	1.364E-04
-2.800E01	0.000E00	2.937E-04	2.044E-04
-2.700E01	9.539E-04	4.576E-04	3.014E-04
-2.600E01	0.000E00	5.912E-04	4.379E-04
-2.500E01	1.840E-03	8.937E-04	6.265E-04
-2.400E01	0.000E00	1.126E-03	8.831E-04
-2.300E01	3.362E-03	1.652E-03	1.226E-03
-2.200E01	0.000E00	2.030E-03	1.678E-03
-2.100E01	5.827E-03	2.894E-03	2.262E-03
-2.000E01	0.000E00	3.468E-03	3.006E-03
-1.900E01	9.587E-03	4.807E-03	3.937E-03
-1.800E01	0.000E00	5.619E-03	5.083E-03
-1.700E01	1.498E-02	7.576E-03	6.470E-03
-1.600E01	0.000E00	8.639E-03	8.118E-03
-1.500E01	2.224E-02	1.133E-02	1.004E-02
-1.400E01	0.000E00	1.261E-02	1.225E-02
-1.300E01	3.140E-02	1.611E-02	1.474E-02
-1.200E01	0.000E00	1.749E-02	1.749E-02
-1.100E01	4.217E-02	2.175E-02	2.046E-02
-1.000E01	0.000E00	2.304E-02	2.361E-02
-9.000E00	5.388E-02	2.793E-02	2.687E-02
-8.000E00	0.000E00	2.886E-02	3.017E-02
-7.000E00	6.553E-02	3.409E-02	3.341E-02
-6.000E00	0.000E00	3.438E-02	3.649E-02
-5.000E00	7.588E-02	3.959E-02	3.932E-02
-4.000E00	0.000E00	3.895E-02	4.180E-02
-3.000E00	8.366E-02	4.373E-02	4.383E-02
-2.000E00	0.000E00	4.198E-02	4.534E-02
-1.000E00	8.784E-02	4.596E-02	4.627E-02
0.000E00	0.000E00	4.304E-02	4.659E-02
1.000E00	8.784E-02	4.596E-02	4.627E-02
2.000E00	0.000E00	4.198E-02	4.534E-02
3.000E00	8.366E-02	4.373E-02	4.383E-02
4.000E00	0.000E00	3.895E-02	4.180E-02
5.000E00	7.588E-02	3.959E-02	3.932E-02
6.000E00	0.000E00	3.438E-02	3.649E-02
7.000E00	6.553E-02	3.409E-02	3.341E-02
8.000E00	0.000E00	2.886E-02	3.017E-02
9.000E00	5.388E-02	2.793E-02	2.687E-02
1.000E01	0.000E00	2.304E-02	2.361E-02
1.100E01	4.217E-02	2.175E-02	2.046E-02
1.200E01	0.000E00	1.749E-02	1.749E-02
1.300E01	3.140E-02	1.611E-02	1.474E-02
1.400E01	0.000E00	1.261E-02	1.225E-02
1.500E01	2.224E-02	1.133E-02	1.004E-02
1.600E01	0.000E00	8.639E-03	8.118E-03
1.700E01	1.498E-02	7.576E-03	6.470E-03
1.800E01	0.000E00	5.619E-03	5.083E-03
1.900E01	9.587E-03	4.807E-03	3.937E-03
2.000E01	0.000E00	3.468E-03	3.006E-03
2.100E01	5.827E-03	2.894E-03	2.262E-03
2.200E01	0.000E00	2.030E-03	1.678E-03
2.300E01	3.362E-03	1.652E-03	1.226E-03
2.400E01	0.000E00	1.126E-03	8.831E-04
2.500E01	1.840E-03	8.937E-04	6.265E-04
2.600E01	0.000E00	5.912E-04	4.379E-04
2.700E01	9.539E-04	4.576E-04	3.014E-04
2.800E01	0.000E00	2.937E-04	2.044E-04
2.900E01	4.683E-04	2.216E-04	1.364E-04
3.000E01	0.000E00	1.379E-04	8.966E-05
3.100E01	2.174E-04	1.014E-04	5.800E-05
3.200E01	0.000E00	6.108E-05	3.693E-05
3.300E01	9.535E-05	4.376E-05	2.314E-05
3.400E01	0.000E00	2.551E-05	1.426E-05
3.500E01	3.946E-05	1.780E-05	8.645E-06
3.600E01	0.000E00	1.003E-05	5.154E-06
3.700E01	1.538E-05	6.815E-06	3.021E-06
3.800E01	0.000E00	3.707E-06	1.740E-06
3.900E01	5.640E-06	2.451E-06	9.851E-07
4.000E01	0.000E00	1.285E-06	5.478E-07
4.100E01	1.942E-06	8.266E-07	2.992E-07
4.200E01	0.000E00	4.171E-07	1.604E-07
4.300E01	6.263E-07	2.609E-07	8.444E-08
4.400E01	0.000E00	1.265E-07	4.360E-08
4.500E01	1.889E-07	7.687E-08	2.208E-08
4.600E01	0.000E00	3.574E-08	1.096E-08
4.700E01	5.312E-08	2.110E-08	5.335E-09
4.800E01	0.000E00	9.383E-09	2.543E-09
4.900E01	1.389E-08	5.376E-09	1.187E-09
5.000E01	0.000E00	2.282E-09	5.420E-10
5.100E01	3.368E-09	1.268E-09	2.421E-10
5.200E01	0.000E00	5.119E-10	1.057E-10
5.300E01	7.541E-10	2.758E-10	4.508E-11
5.400E01	0.000E00	1.056E-10	1.877E-11
5.500E01	1.553E-10	5.507E-11	7.625E-12
5.600E01	0.000E00	1.990E-11	3.019E-12
5.700E01	2.925E-11	1.005E-11	1.164E-12
5.800E01	0.000E00	3.411E-12	4.369E-13
5.900E01	5.014E-12	1.664E-12	1.594E-13
6.000E01	0.000E00	5.280E-13	5.645E-14
6.100E01	7.769E-13	2.488E-13	1.939E-14
6.200E01	0.000E00	7.320E-14	6.452E-15
6.300E01	1.079E-13	3.326E-14	2.076E-15
6.400E01	0.000E00	9.002E-15	6.450E-16
6.500E01	1.330E-14	3.940E-15	1.931E-16
6.600E01	0.000E00	9.700E-16	5.561E-17
6.700E01	1.438E-15	4.083E-16	1.537E-17
6.800E01	0.000E00	9.016E-17	4.063E-18
6.900E01	1.342E-16	3.644E-17	1.025E-18
7.000E01	0.000E00	7.082E-18	2.457E-19
7.100E01	1.060E-17	2.743E-18	5.577E-20
7.200E01	0.000E00	4.572E-19	1.191E-20
7.300E01	6.881E-19	1.694E-19	2.384E-21
7.400E01	0.000E00	2.329E-20	4.423E-22
7.500E01	3.529E-20	8.237E-21	7.561E-23
7.600E01	0.000E00	8.778E-22	1.169E-23
7.700E01	1.340E-21	2.956E-22	1.621E-24
7.800E01	0.000E00	2.176E-23	1.932E-25
7.900E01	3.350E-23	6.956E-24	1.960E-26
8.000E01	0.000E00	2.662E-25	1.464E-27
8.100E01	4.136E-25	8.052E-26	8.132E-29
