# Supplementary material for: Transformation diffusion reconstruction of three-dimensional histology volumes from two-dimensional image stacks
Source: Med Image Anal. 2017 May;38:184–204. doi: 10.1016/j.media.2017.03.004 (PMC5408912; doi:10.1016/j.media.2017.03.004)
Supplement: Supplementary Data S2 — Supplementary Raw Research Data. This is open data under the CC BY license http://creativecommons.org/licenses/by/4.0/ [file mmc2.zip › fig10d-kernel-freq-alpha-m-10.csv]

Angular frequency Ω/π	|DFT_Ψ(α = 0.50)|	|DFT_Ψ(α = 0.49)|	|DFT_Ψ(α = 0.45)|
0.000E00	1.000E00	1.000E00	1.000E00
8.696E-02	6.599E-01	6.655E-01	6.884E-01
1.739E-01	1.772E-01	1.839E-01	2.134E-01
2.609E-01	1.498E-02	1.659E-02	2.470E-02
3.478E-01	1.954E-04	2.523E-04	6.624E-04
4.348E-01	2.473E-08	5.667E-08	9.365E-07
5.217E-01	1.495E-13	2.454E-15	3.020E-16
6.087E-01	5.940E-06	2.382E-06	2.210E-08
6.957E-01	2.346E-03	1.264E-03	6.990E-05
7.826E-01	6.119E-02	3.654E-02	3.506E-03
8.696E-01	3.865E-01	2.416E-01	2.931E-02
9.565E-01	9.022E-01	5.746E-01	7.650E-02
1.043E00	9.022E-01	5.746E-01	7.650E-02
1.130E00	3.865E-01	2.416E-01	2.931E-02
1.217E00	6.119E-02	3.654E-02	3.506E-03
1.304E00	2.346E-03	1.264E-03	6.990E-05
1.391E00	5.940E-06	2.382E-06	2.210E-08
1.478E00	1.495E-13	2.454E-15	3.020E-16
1.565E00	2.473E-08	5.667E-08	9.365E-07
1.652E00	1.954E-04	2.523E-04	6.624E-04
1.739E00	1.498E-02	1.659E-02	2.470E-02
1.826E00	1.772E-01	1.839E-01	2.134E-01
1.913E00	6.599E-01	6.655E-01	6.884E-01
