# Supplementary material for: Transformation diffusion reconstruction of three-dimensional histology volumes from two-dimensional image stacks
Source: Med Image Anal. 2017 May;38:184–204. doi: 10.1016/j.media.2017.03.004 (PMC5408912; doi:10.1016/j.media.2017.03.004)
Supplement: Supplementary Data S2 — Supplementary Raw Research Data. This is open data under the CC BY license http://creativecommons.org/licenses/by/4.0/ [file mmc2.zip › fig10e-kernel-freq-alpha-m-40.csv]

Angular frequency Ω/π	|DFT_Ψ(α = 0.50)|	|DFT_Ψ(α = 0.49)|	|DFT_Ψ(α = 0.45)|
0.000E00	1.000E00	1.000E00	1.000E00
2.410E-02	8.891E-01	8.912E-01	8.996E-01
4.819E-02	6.239E-01	6.299E-01	6.542E-01
7.229E-02	3.442E-01	3.517E-01	3.834E-01
9.639E-02	1.482E-01	1.541E-01	1.801E-01
1.205E-01	4.930E-02	5.247E-02	6.729E-02
1.446E-01	1.249E-02	1.369E-02	1.978E-02
1.687E-01	2.363E-03	2.691E-03	4.510E-03
1.928E-01	3.259E-04	3.890E-04	7.838E-04
2.169E-01	3.173E-05	4.014E-05	1.014E-04
2.410E-01	2.091E-06	2.842E-06	9.485E-06
2.651E-01	8.815E-08	1.311E-07	6.173E-07
2.892E-01	2.207E-09	3.676E-09	2.661E-08
3.133E-01	2.959E-11	5.701E-11	7.111E-10
3.373E-01	1.832E-13	4.277E-13	1.078E-11
3.614E-01	4.596E-16	1.309E-15	8.171E-14
3.855E-01	2.776E-17	3.185E-17	2.684E-16
4.096E-01	1.963E-17	3.925E-17	1.547E-17
4.337E-01	1.388E-17	5.004E-17	2.777E-17
4.578E-01	1.963E-17	3.737E-17	2.779E-17
4.819E-01	1.963E-17	3.576E-17	1.390E-17
5.060E-01	0.000E00	4.178E-17	2.168E-18
5.301E-01	3.103E-17	2.429E-17	5.638E-18
5.542E-01	3.103E-17	1.963E-17	4.223E-17
5.783E-01	1.388E-17	1.388E-17	7.915E-18
6.024E-01	1.388E-17	1.041E-17	2.846E-17
6.265E-01	2.776E-17	2.797E-17	1.428E-17
6.506E-01	1.016E-14	7.076E-16	2.777E-17
6.747E-01	2.594E-12	2.207E-13	4.192E-17
6.988E-01	2.785E-10	2.835E-11	6.859E-16
7.229E-01	1.497E-08	1.748E-09	8.500E-14
7.470E-01	4.558E-07	5.923E-08	5.092E-12
7.711E-01	8.579E-06	1.213E-06	1.629E-10
7.952E-01	1.065E-04	1.612E-05	3.081E-09
8.193E-01	9.146E-04	1.463E-04	3.705E-08
8.434E-01	5.641E-03	9.429E-04	2.991E-07
8.675E-01	2.570E-02	4.449E-03	1.688E-06
8.916E-01	8.835E-02	1.573E-02	6.866E-06
9.157E-01	2.331E-01	4.239E-02	2.059E-05
9.398E-01	4.778E-01	8.822E-02	4.628E-05
9.639E-01	7.673E-01	1.431E-01	7.892E-05
9.880E-01	9.711E-01	1.820E-01	1.029E-04
1.012E00	9.711E-01	1.820E-01	1.029E-04
1.036E00	7.673E-01	1.431E-01	7.892E-05
1.060E00	4.778E-01	8.822E-02	4.628E-05
1.084E00	2.331E-01	4.239E-02	2.059E-05
1.108E00	8.835E-02	1.573E-02	6.866E-06
1.133E00	2.570E-02	4.449E-03	1.688E-06
1.157E00	5.641E-03	9.429E-04	2.991E-07
1.181E00	9.146E-04	1.463E-04	3.705E-08
1.205E00	1.065E-04	1.612E-05	3.081E-09
1.229E00	8.579E-06	1.213E-06	1.629E-10
1.253E00	4.558E-07	5.923E-08	5.092E-12
1.277E00	1.497E-08	1.748E-09	8.500E-14
1.301E00	2.785E-10	2.835E-11	6.859E-16
1.325E00	2.594E-12	2.207E-13	4.192E-17
1.349E00	1.016E-14	7.076E-16	2.777E-17
1.373E00	2.776E-17	2.797E-17	1.428E-17
1.398E00	1.388E-17	1.041E-17	2.846E-17
1.422E00	1.388E-17	1.388E-17	7.915E-18
1.446E00	3.103E-17	1.963E-17	4.223E-17
1.470E00	3.103E-17	2.429E-17	5.638E-18
1.494E00	0.000E00	4.178E-17	2.168E-18
1.518E00	1.963E-17	3.576E-17	1.390E-17
1.542E00	1.963E-17	3.737E-17	2.779E-17
1.566E00	1.388E-17	5.004E-17	2.777E-17
1.590E00	1.963E-17	3.925E-17	1.547E-17
1.614E00	2.776E-17	3.185E-17	2.684E-16
1.639E00	4.596E-16	1.309E-15	8.171E-14
1.663E00	1.832E-13	4.277E-13	1.078E-11
1.687E00	2.959E-11	5.701E-11	7.111E-10
1.711E00	2.207E-09	3.676E-09	2.661E-08
1.735E00	8.815E-08	1.311E-07	6.173E-07
1.759E00	2.091E-06	2.842E-06	9.485E-06
1.783E00	3.173E-05	4.014E-05	1.014E-04
1.807E00	3.259E-04	3.890E-04	7.838E-04
1.831E00	2.363E-03	2.691E-03	4.510E-03
1.855E00	1.249E-02	1.369E-02	1.978E-02
1.880E00	4.930E-02	5.247E-02	6.729E-02
1.904E00	1.482E-01	1.541E-01	1.801E-01
1.928E00	3.442E-01	3.517E-01	3.834E-01
1.952E00	6.239E-01	6.299E-01	6.542E-01
1.976E00	8.891E-01	8.912E-01	8.996E-01
