# Supplementary material for: Transformation diffusion reconstruction of three-dimensional histology volumes from two-dimensional image stacks
Source: Med Image Anal. 2017 May;38:184–204. doi: 10.1016/j.media.2017.03.004 (PMC5408912; doi:10.1016/j.media.2017.03.004)
Supplement: Supplementary Data S2 — Supplementary Raw Research Data. This is open data under the CC BY license http://creativecommons.org/licenses/by/4.0/ [file mmc2.zip › fig10f-kernel-freq-alpha-m-80.csv]

Angular frequency Ω/π	|DFT_Ψ(α = 0.50)|	|DFT_Ψ(α = 0.49)|	|DFT_Ψ(α = 0.45)|
0.000E00	1.000E00	1.000E00	1.000E00
1.227E-02	9.416E-01	9.427E-01	9.473E-01
2.454E-02	7.859E-01	7.897E-01	8.051E-01
3.681E-02	5.811E-01	5.875E-01	6.136E-01
4.908E-02	3.803E-01	3.878E-01	4.192E-01
6.135E-02	2.201E-01	2.269E-01	2.564E-01
7.362E-02	1.124E-01	1.175E-01	1.402E-01
8.589E-02	5.053E-02	5.370E-02	6.845E-02
9.816E-02	1.996E-02	2.163E-02	2.978E-02
1.104E-01	6.905E-03	7.651E-03	1.152E-02
1.227E-01	2.085E-03	2.370E-03	3.950E-03
1.350E-01	5.471E-04	6.403E-04	1.197E-03
1.472E-01	1.242E-04	1.502E-04	3.198E-04
1.595E-01	2.426E-05	3.044E-05	7.493E-05
1.718E-01	4.052E-06	5.297E-06	1.533E-05
1.840E-01	5.747E-07	7.865E-07	2.727E-06
1.963E-01	6.864E-08	9.888E-08	4.190E-07
2.086E-01	6.841E-09	1.043E-08	5.525E-08
2.209E-01	5.629E-10	9.150E-10	6.206E-09
2.331E-01	3.778E-11	6.593E-11	5.888E-10
2.454E-01	2.039E-12	3.853E-12	4.673E-11
2.577E-01	8.710E-14	1.798E-13	3.069E-12
2.699E-01	2.873E-15	6.553E-15	1.647E-13
2.822E-01	9.310E-17	1.706E-16	7.132E-15
2.945E-01	1.963E-17	1.390E-17	2.561E-16
3.067E-01	2.502E-17	2.797E-17	2.444E-17
3.190E-01	1.388E-17	3.686E-18	1.821E-17
3.313E-01	2.776E-17	4.180E-17	3.120E-17
3.436E-01	1.963E-17	5.421E-18	1.095E-17
3.558E-01	0.000E00	1.436E-17	7.535E-18
3.681E-01	0.000E00	1.952E-18	1.448E-17
3.804E-01	2.082E-17	1.388E-17	2.784E-17
3.926E-01	2.776E-17	2.781E-17	1.415E-17
4.049E-01	6.939E-18	2.795E-17	1.426E-17
4.172E-01	1.388E-17	2.824E-17	4.499E-18
4.294E-01	1.388E-17	4.120E-18	1.549E-17
4.417E-01	3.103E-17	1.425E-17	1.508E-17
4.540E-01	2.082E-17	1.436E-17	5.177E-18
4.663E-01	1.552E-17	2.786E-17	2.873E-18
4.785E-01	6.939E-18	4.337E-19	1.708E-18
4.908E-01	4.857E-17	1.388E-17	2.784E-17
5.031E-01	3.103E-17	1.399E-17	1.416E-17
5.153E-01	6.939E-18	2.777E-17	4.182E-17
5.276E-01	2.776E-17	2.104E-17	4.194E-17
5.399E-01	1.388E-17	2.194E-17	4.220E-17
5.521E-01	1.388E-17	1.592E-17	4.939E-17
5.644E-01	2.502E-17	1.735E-17	3.598E-17
5.767E-01	2.776E-17	2.996E-17	3.611E-17
5.890E-01	2.082E-17	1.816E-17	3.032E-17
6.012E-01	1.963E-17	1.475E-17	1.866E-17
6.135E-01	2.861E-17	2.478E-17	2.405E-17
6.258E-01	1.963E-17	1.171E-17	1.888E-17
6.380E-01	1.388E-17	1.324E-17	2.405E-17
6.503E-01	3.925E-17	9.107E-18	1.778E-17
6.626E-01	3.737E-17	1.637E-17	4.289E-17
6.748E-01	1.552E-17	2.208E-17	2.365E-17
6.871E-01	3.103E-17	1.498E-17	1.132E-17
6.994E-01	1.388E-17	9.220E-18	3.533E-17
7.117E-01	0.000E00	2.883E-17	2.104E-17
7.239E-01	4.948E-16	1.388E-17	1.397E-17
7.362E-01	1.640E-14	2.467E-16	9.586E-18
7.485E-01	4.344E-13	7.786E-15	1.278E-17
7.607E-01	9.029E-12	1.771E-13	1.518E-17
7.730E-01	1.497E-10	3.179E-12	2.532E-17
7.853E-01	2.011E-09	4.585E-11	1.823E-17
7.975E-01	2.218E-08	5.387E-10	2.084E-17
8.098E-01	2.030E-07	5.219E-09	3.154E-16
8.221E-01	1.558E-06	4.215E-08	3.494E-15
8.344E-01	1.012E-05	2.864E-07	3.004E-14
8.466E-01	5.596E-05	1.650E-06	2.131E-13
8.589E-01	2.655E-04	8.121E-06	1.261E-12
8.712E-01	1.087E-03	3.434E-05	6.280E-12
8.834E-01	3.860E-03	1.255E-04	2.650E-11
8.957E-01	1.194E-02	3.979E-04	9.535E-11
9.080E-01	3.228E-02	1.099E-03	2.940E-10
9.202E-01	7.657E-02	2.657E-03	7.804E-10
9.325E-01	1.597E-01	5.631E-03	1.790E-09
9.448E-01	2.938E-01	1.049E-02	3.559E-09
9.571E-01	4.774E-01	1.722E-02	6.149E-09
9.693E-01	6.861E-01	2.494E-02	9.251E-09
9.816E-01	8.733E-01	3.191E-02	1.214E-08
9.939E-01	9.851E-01	3.608E-02	1.390E-08
1.006E00	9.851E-01	3.608E-02	1.390E-08
1.018E00	8.733E-01	3.191E-02	1.214E-08
1.031E00	6.861E-01	2.494E-02	9.251E-09
1.043E00	4.774E-01	1.722E-02	6.149E-09
1.055E00	2.938E-01	1.049E-02	3.559E-09
1.067E00	1.597E-01	5.631E-03	1.790E-09
1.080E00	7.657E-02	2.657E-03	7.804E-10
1.092E00	3.228E-02	1.099E-03	2.940E-10
1.104E00	1.194E-02	3.979E-04	9.535E-11
1.117E00	3.860E-03	1.255E-04	2.650E-11
1.129E00	1.087E-03	3.434E-05	6.280E-12
1.141E00	2.655E-04	8.121E-06	1.261E-12
1.153E00	5.596E-05	1.650E-06	2.131E-13
1.166E00	1.012E-05	2.864E-07	3.004E-14
1.178E00	1.558E-06	4.215E-08	3.494E-15
1.190E00	2.030E-07	5.219E-09	3.154E-16
1.202E00	2.218E-08	5.387E-10	2.084E-17
1.215E00	2.011E-09	4.585E-11	1.823E-17
1.227E00	1.497E-10	3.179E-12	2.532E-17
1.239E00	9.029E-12	1.771E-13	1.518E-17
1.252E00	4.344E-13	7.786E-15	1.278E-17
1.264E00	1.640E-14	2.467E-16	9.586E-18
1.276E00	4.948E-16	1.388E-17	1.397E-17
1.288E00	0.000E00	2.883E-17	2.104E-17
1.301E00	1.388E-17	9.220E-18	3.533E-17
1.313E00	3.103E-17	1.498E-17	1.132E-17
1.325E00	1.552E-17	2.208E-17	2.365E-17
1.337E00	3.737E-17	1.637E-17	4.289E-17
1.350E00	3.925E-17	9.107E-18	1.778E-17
1.362E00	1.388E-17	1.324E-17	2.405E-17
1.374E00	1.963E-17	1.171E-17	1.888E-17
1.387E00	2.861E-17	2.478E-17	2.405E-17
1.399E00	1.963E-17	1.475E-17	1.866E-17
1.411E00	2.082E-17	1.816E-17	3.032E-17
1.423E00	2.776E-17	2.996E-17	3.611E-17
1.436E00	2.502E-17	1.735E-17	3.598E-17
1.448E00	1.388E-17	1.592E-17	4.939E-17
1.460E00	1.388E-17	2.194E-17	4.220E-17
1.472E00	2.776E-17	2.104E-17	4.194E-17
1.485E00	6.939E-18	2.777E-17	4.182E-17
1.497E00	3.103E-17	1.399E-17	1.416E-17
1.509E00	4.857E-17	1.388E-17	2.784E-17
1.521E00	6.939E-18	4.337E-19	1.708E-18
1.534E00	1.552E-17	2.786E-17	2.873E-18
1.546E00	2.082E-17	1.436E-17	5.177E-18
1.558E00	3.103E-17	1.425E-17	1.508E-17
1.571E00	1.388E-17	4.120E-18	1.549E-17
1.583E00	1.388E-17	2.824E-17	4.499E-18
1.595E00	6.939E-18	2.795E-17	1.426E-17
1.607E00	2.776E-17	2.781E-17	1.415E-17
1.620E00	2.082E-17	1.388E-17	2.784E-17
1.632E00	0.000E00	1.952E-18	1.448E-17
1.644E00	0.000E00	1.436E-17	7.535E-18
1.656E00	1.963E-17	5.421E-18	1.095E-17
1.669E00	2.776E-17	4.180E-17	3.120E-17
1.681E00	1.388E-17	3.686E-18	1.821E-17
1.693E00	2.502E-17	2.797E-17	2.444E-17
1.706E00	1.963E-17	1.390E-17	2.561E-16
1.718E00	9.310E-17	1.706E-16	7.132E-15
1.730E00	2.873E-15	6.553E-15	1.647E-13
1.742E00	8.710E-14	1.798E-13	3.069E-12
1.755E00	2.039E-12	3.853E-12	4.673E-11
1.767E00	3.778E-11	6.593E-11	5.888E-10
1.779E00	5.629E-10	9.150E-10	6.206E-09
1.791E00	6.841E-09	1.043E-08	5.525E-08
1.804E00	6.864E-08	9.888E-08	4.190E-07
1.816E00	5.747E-07	7.865E-07	2.727E-06
1.828E00	4.052E-06	5.297E-06	1.533E-05
1.840E00	2.426E-05	3.044E-05	7.493E-05
1.853E00	1.242E-04	1.502E-04	3.198E-04
1.865E00	5.471E-04	6.403E-04	1.197E-03
1.877E00	2.085E-03	2.370E-03	3.950E-03
1.890E00	6.905E-03	7.651E-03	1.152E-02
1.902E00	1.996E-02	2.163E-02	2.978E-02
1.914E00	5.053E-02	5.370E-02	6.845E-02
1.926E00	1.124E-01	1.175E-01	1.402E-01
1.939E00	2.201E-01	2.269E-01	2.564E-01
1.951E00	3.803E-01	3.878E-01	4.192E-01
1.963E00	5.811E-01	5.875E-01	6.136E-01
1.975E00	7.859E-01	7.897E-01	8.051E-01
1.988E00	9.416E-01	9.427E-01	9.473E-01
